# Supplementary material for: Metabolomics and genomics combine to unravel the pathway for the presence of fragrance in rice
Source: Sci Rep. 2017 Aug 18;7:8767. doi: 10.1038/s41598-017-07693-9 (PMC5562744; doi:10.1038/s41598-017-07693-9)
Supplement: Supplementary file 2 — Dataset 1 [file 41598_2017_7693_MOESM2_ESM.xlsx]

## Sheet: Dataset - metab_data
Putative identification		Phenol, 2,4-bis(1,1-dimethylethyl)-	1,2-Benzenedicarboxylic acid, bis(2-methylpropyl) ester	Tetradecane	1-Nonene, 4,6,8-trimethyl-	Tetradecane	1-Octanol, 2-butyl-	Dodecane, 4,6-dimethyl-	Dodecane, 4,6-dimethyl-	Heptadecane, 2,6,10,14-tetramethyl-	Propanoic acid, 2-methyl-, 3-hydroxy-2,4,4-trimethylpentyl ester	Dodecane, 4,6-dimethyl-	Camphene	Propanoic acid, 2-methyl-, 2,2-dimethyl-1-(2-hydroxy-1-methylethyl)propyl ester	1,3,14,16-Nonadecatetraene	Indole	Decane, 2,6,8-trimethyl-	Tetradecane	Decane, 2,6,8-trimethyl-	Heptadecane, 2,6-dimethyl-	Hexadecane	Hexadecane	Tetradecane	Tetradecane	Dodecane, 2,6,11-trimethyl-	Dodecane	1-Nonene, 4,6,8-trimethyl-	1-Nonene, 4,6,8-trimethyl-	3-Undecene, 5-methyl-	Tetradecane	Hexadecane	1-Pentene, 2,3,3-trimethyl-	Tetradecane	2-Hexene, 4,4,5-trimethyl-	Hexadecane	Benzene, 1,3-bis(1,1-dimethylethyl)-	3-Decene, 2,2-dimethyl-, (E)-	trans-3-Decene	Tetradecane	Analyte 206	Naphthalene	1-Octene, 3,7-dimethyl-	Dodecane, 4,6-dimethyl-	2-Decen-1-ol	1-Pentene, 3,3-dimethyl-	Dodecane, 4,6-dimethyl-	Dodecane, 4,6-dimethyl-	2-Nonenal, (E)-	Tetradecane
Mass		191	149	57	69	71	71	71	71	71	71	71	93	71	95	117	57	57	57	57	57	71	71	71	71	71	69	69	83	57	71	83	71	83	71	175	83	69	57	73	128	70	71	57	69	71	71	70	57
Variety	Phenotype
Doongara	NonFrag	107949	65052.6	22498.9	20647.4	54183.7	8702.77	34538.7	25815.7	37004.2	25330.7	21141.2	34769.8	25098	0	0	10746.3	73968.2	37215.5	20718.7	22307	60245.3	157556	33727.9	31536.6	305844	178671	160220	4711.08	211722	18895.7	0	36198	9604.8	151212	0	0	0	47895.1	11728.2	7973.23	39250.6	83160.6	17891.2	0	163968	89299	5040.31	44009.3
HNN	Frag	77262.9	174165	18334.3	12854.4	64905.5	0	20557.7	22741.3	30406.8	20515	19712.5	36437.9	13527.3	0	45047.2	10304.4	90572.7	47366.6	17562.7	43506.2	55863.5	128155	25189.2	26837.6	231841	144096	128321	0	165552	18344.1	0	29409.7	0	118117	0	0	0	31043.5	19892.2	9831.83	29795	66130.4	21324.2	0	127470	72451.1	6422.84	34757.1
HMN	Frag	72499.1	225206	27575.2	11661.7	47798.3	6911.5	23143.1	22267.6	30136.1	27752.6	16000.2	36155.2	21105.5	0	42904.4	48882.1	160505	93038.6	49367	86059.1	68130.4	156332	47542.3	18307.2	173165	132779	118591	0	196804	19225.7	0	30669.5	4127.06	124959	0	0	1474.39	29790.7	26595	7576.42	29830.3	62056	17955.3	0	122700	73770.8	8346.61	34905.6
IR 64	NonFrag	83204.7	74287.9	18102.9	14860	58359.8	7528.81	24161.9	23268.2	33312.7	21045.9	21527.7	41417.6	16981.7	0	145802	22676.5	97722.4	44556.8	53388.3	59612.6	62560.5	126985	28874.3	43774.9	204347	128871	116638	0	175623	18571	0	28504.4	3754.34	110533	0	3149.35	0	44096.4	20965	6652.9	27140.5	58122.1	11125.7	0	112596	60723.9	3160.87	34319.1
KDML105	Frag	118557	199918	26426	22876.4	76631.4	0	34348.6	40835.7	39938	24113.6	26376.5	30987.6	23673.9	0	0	47108.1	131104	66884.8	25461.7	108117	93354.8	242270	98222.2	83398	356617	255557	225522	6025.75	232731	25139.6	9423.21	48518.5	12380	198666	0	10307.3	11082.5	44279.7	11876.2	8903.82	56512.2	119909	34079.1	6533.27	237696	124104	7567.97	60808.8
PW7	Frag	132615	66377.4	12175.2	22019.7	78871.3	5514.43	35982.2	34652.6	41818.6	22782.2	34235	43936.9	19396.5	0	0	37270.4	76670	39802.5	17611.3	65371	84345.7	188880	0	0	400979	239165	219266	14449.1	137800	32152.4	10387	49004.6	12656.5	185759	0	18595.4	0	41715.4	22342.6	9524.93	48128.5	105243	36860	6177.43	213861	117150	24994.4	50367.5
Kyeema	Frag	141923	316454	29117.7	24812.1	89552.9	10708	36004.9	32362.1	44281.2	22928.4	23490	30884.2	16396.1	0	0	9284.62	66077.4	0	8945.32	8073.06	67414.2	209954	85911.7	37519.9	273593	227318	208239	5945.25	240703	23235.6	8576.87	43151.6	10560.4	189097	0	9753.95	17179.6	52722.7	10475.7	6946.27	38628.9	98745.5	15852.8	11586.9	199729	101779	6065.17	53516.8
Kyeema2	Frag	102715	66100.5	10814.3	17598	64284.2	5047.51	37393.5	26764	36628.3	20362.6	27045.3	33338	19192.8	0	0	50046.5	99394.6	51231.4	40361.9	55825.6	66333	174917	70291.4	14846.8	233420	180097	160684	5128.52	186689	24281.7	3914.61	35592.9	9047.35	140419	0	17475.9	11134.1	30619.5	12508.3	8891	34811	84542.1	27204.5	0	163723	89829.7	5612.91	39812.8
PRD	Frag	67134.1	166601	16446.4	9335.91	46063.2	6393.13	19430.4	22403.1	30248.7	19249.4	18516.4	33595.6	15775.7	0	0	83089.5	157356	119924	52868	65405.7	77000.6	125033	25069.8	18725.3	148254	101734	95625.7	0	146933	12921.8	0	26261.1	0	89016.7	0	0	3392.67	71697.1	20380.9	7045.43	15766.3	47386.4	23751.2	0	95934.3	53221.7	9918.82	32653.4
RD6	Frag	55622.4	290143	8381.68	8863.97	48411.6	3223.48	17457	16684.5	22320.5	24194.4	16235	38160.9	20425.9	0	31421.9	31129.8	76930.2	68283.1	35300	67836.8	49891.3	113284	44801.7	17765.9	129580	105268	96457.3	0	136581	12268.4	0	24029.9	0	90363.4	0	2247.17	0	23226.3	19454.4	11529.6	25756.1	48988.9	16850.2	0	99649.8	53858	6243.23	10880.7
HMN2	Frag	52830	64181.7	18936.7	8046.51	39981.4	5421.89	17190.1	7547.8	21687	13025.7	6901.16	34018.6	10815.8	0	0	9223.43	92048.8	48097.8	27973.5	40784.5	41672.5	84324	0	30106.2	166971	92057.5	85698.7	0	130086	17787.1	0	20269.6	0	83330.3	0	2561.96	0	17468.6	11667.8	5980.58	8897.81	49662.2	10390.2	0	83651.8	46848	8308.12	10577.8
[truncated: 134 more columns]

## Sheet: Dataset - metab_data (2)
Putative identification		Phenol, 2,4-bis(1,1-dimethylethyl)-	1,2-Benzenedicarboxylic acid, bis(2-methylpropyl) ester	Tetradecane	1-Nonene, 4,6,8-trimethyl-	Tetradecane	1-Octanol, 2-butyl-	Dodecane, 4,6-dimethyl-	Dodecane, 4,6-dimethyl-	Heptadecane, 2,6,10,14-tetramethyl-	Propanoic acid, 2-methyl-, 3-hydroxy-2,4,4-trimethylpentyl ester	Dodecane, 4,6-dimethyl-	Camphene	Propanoic acid, 2-methyl-, 2,2-dimethyl-1-(2-hydroxy-1-methylethyl)propyl ester	Indole	Decane, 2,6,8-trimethyl-	Tetradecane	Decane, 2,6,8-trimethyl-	Heptadecane, 2,6-dimethyl-	Hexadecane	Hexadecane	Tetradecane	Tetradecane	Dodecane, 2,6,11-trimethyl-	Dodecane	1-Nonene, 4,6,8-trimethyl-	1-Nonene, 4,6,8-trimethyl-	3-Undecene, 5-methyl-	Tetradecane	Hexadecane	1-Pentene, 2,3,3-trimethyl-	Tetradecane	2-Hexene, 4,4,5-trimethyl-	Hexadecane	3-Decene, 2,2-dimethyl-, (E)-	trans-3-Decene	Tetradecane	Analyte 206	Naphthalene	1-Octene, 3,7-dimethyl-	Dodecane, 4,6-dimethyl-	2-Decen-1-ol	1-Pentene, 3,3-dimethyl-	Dodecane, 4,6-dimethyl-	Dodecane, 4,6-dimethyl-	2-Nonenal, (E)-	Tetradecane	Dodecane	Benzene, 1,2,4,5-tetramethyl-
Mass		191	149	57	69	71	71	71	71	71	71	71	93	71	117	57	57	57	57	57	71	71	71	71	71	69	69	83	57	71	83	71	83	71	83	69	57	73	128	70	71	57	69	71	71	70	57	57	119
Doongara	NonFrag	107949	65052.6	22498.9	20647.4	54183.7	8702.77	34538.7	25815.7	37004.2	25330.7	21141.2	34769.8	25098	0	10746.3	73968.2	37215.5	20718.7	22307	60245.3	157556	33727.9	31536.6	305844	178671	160220	4711.08	211722	18895.7	0	36198	9604.8	151212	0	0	47895.1	11728.2	7973.23	39250.6	83160.6	17891.2	0	163968	89299	5040.31	44009.3	170859	2332.14
HNN	Frag	77262.9	174165	18334.3	12854.4	64905.5	0	20557.7	22741.3	30406.8	20515	19712.5	36437.9	13527.3	45047.2	10304.4	90572.7	47366.6	17562.7	43506.2	55863.5	128155	25189.2	26837.6	231841	144096	128321	0	165552	18344.1	0	29409.7	0	118117	0	0	31043.5	19892.2	9831.83	29795	66130.4	21324.2	0	127470	72451.1	6422.84	34757.1	137644	2793.64
HMN	Frag	72499.1	225206	27575.2	11661.7	47798.3	6911.5	23143.1	22267.6	30136.1	27752.6	16000.2	36155.2	21105.5	42904.4	48882.1	160505	93038.6	49367	86059.1	68130.4	156332	47542.3	18307.2	173165	132779	118591	0	196804	19225.7	0	30669.5	4127.06	124959	0	1474.39	29790.7	26595	7576.42	29830.3	62056	17955.3	0	122700	73770.8	8346.61	34905.6	147928	2068.55
IR 64	NonFrag	83204.7	74287.9	18102.9	14860	58359.8	7528.81	24161.9	23268.2	33312.7	21045.9	21527.7	41417.6	16981.7	145802	22676.5	97722.4	44556.8	53388.3	59612.6	62560.5	126985	28874.3	43774.9	204347	128871	116638	0	175623	18571	0	28504.4	3754.34	110533	3149.35	0	44096.4	20965	6652.9	27140.5	58122.1	11125.7	0	112596	60723.9	3160.87	34319.1	141899	2731.32
KDML105	Frag	118557	199918	26426	22876.4	76631.4	0	34348.6	40835.7	39938	24113.6	26376.5	30987.6	23673.9	0	47108.1	131104	66884.8	25461.7	108117	93354.8	242270	98222.2	83398	356617	255557	225522	6025.75	232731	25139.6	9423.21	48518.5	12380	198666	10307.3	11082.5	44279.7	11876.2	8903.82	56512.2	119909	34079.1	6533.27	237696	124104	7567.97	60808.8	221981	2880.21
PW7	Frag	132615	66377.4	12175.2	22019.7	78871.3	5514.43	35982.2	34652.6	41818.6	22782.2	34235	43936.9	19396.5	0	37270.4	76670	39802.5	17611.3	65371	84345.7	188880	0	0	400979	239165	219266	14449.1	137800	32152.4	10387	49004.6	12656.5	185759	18595.4	0	41715.4	22342.6	9524.93	48128.5	105243	36860	6177.43	213861	117150	24994.4	50367.5	141009	2800.06
Kyeema	Frag	141923	316454	29117.7	24812.1	89552.9	10708	36004.9	32362.1	44281.2	22928.4	23490	30884.2	16396.1	0	9284.62	66077.4	0	8945.32	8073.06	67414.2	209954	85911.7	37519.9	273593	227318	208239	5945.25	240703	23235.6	8576.87	43151.6	10560.4	189097	9753.95	17179.6	52722.7	10475.7	6946.27	38628.9	98745.5	15852.8	11586.9	199729	101779	6065.17	53516.8	186389	3477.21
Kyeema2	Frag	102715	66100.5	10814.3	17598	64284.2	5047.51	37393.5	26764	36628.3	20362.6	27045.3	33338	19192.8	0	50046.5	99394.6	51231.4	40361.9	55825.6	66333	174917	70291.4	14846.8	233420	180097	160684	5128.52	186689	24281.7	3914.61	35592.9	9047.35	140419	17475.9	11134.1	30619.5	12508.3	8891	34811	84542.1	27204.5	0	163723	89829.7	5612.91	39812.8	154671	2429.85
PRD	Frag	67134.1	166601	16446.4	9335.91	46063.2	6393.13	19430.4	22403.1	30248.7	19249.4	18516.4	33595.6	15775.7	0	83089.5	157356	119924	52868	65405.7	77000.6	125033	25069.8	18725.3	148254	101734	95625.7	0	146933	12921.8	0	26261.1	0	89016.7	0	3392.67	71697.1	20380.9	7045.43	15766.3	47386.4	23751.2	0	95934.3	53221.7	9918.82	32653.4	125264	2165.79
RD6	Frag	55622.4	290143	8381.68	8863.97	48411.6	3223.48	17457	16684.5	22320.5	24194.4	16235	38160.9	20425.9	31421.9	31129.8	76930.2	68283.1	35300	67836.8	49891.3	113284	44801.7	17765.9	129580	105268	96457.3	0	136581	12268.4	0	24029.9	0	90363.4	2247.17	0	23226.3	19454.4	11529.6	25756.1	48988.9	16850.2	0	99649.8	53858	6243.23	10880.7	115825	1803.24
HMN2	Frag	52830	64181.7	18936.7	8046.51	39981.4	5421.89	17190.1	7547.8	21687	13025.7	6901.16	34018.6	10815.8	0	9223.43	92048.8	48097.8	27973.5	40784.5	41672.5	84324	0	30106.2	166971	92057.5	85698.7	0	130086	17787.1	0	20269.6	0	83330.3	2561.96	0	17468.6	11667.8	5980.58	8897.81	49662.2	10390.2	0	83651.8	46848	8308.12	10577.8	107288	2274.94
[truncated: 127 more columns]

## Sheet: Sheet2
Supplementary data 1. Raw, untransformed peak areas of the metabolites detected by GC x GC TOF-MS in Set 1 rice varieties.
Putative identification	Doongara	HNN	HMN	IR 64	KDML105	PW7	Kyeema	Kyeema2	PRD	RD6	HMN2
	NonFrag	Frag	Frag	NonFrag	Frag	Frag	Frag	Frag	Frag	Frag	Frag
Phenol, 2,4-bis(1,1-dimethylethyl)-	107949	77262.9	72499.1	83204.7	118557	132615	141923	102715	67134.1	55622.4	52830
1,2-Benzenedicarboxylic acid, bis(2-methylpropyl) ester	65052.6	174165	225206	74287.9	199918	66377.4	316454	66100.5	166601	290143	64181.7
Tetradecane	22498.9	18334.3	27575.2	18102.9	26426	12175.2	29117.7	10814.3	16446.4	8381.68	18936.7
1-Nonene, 4,6,8-trimethyl-	20647.4	12854.4	11661.7	14860	22876.4	22019.7	24812.1	17598	9335.91	8863.97	8046.51
Tetradecane	54183.7	64905.5	47798.3	58359.8	76631.4	78871.3	89552.9	64284.2	46063.2	48411.6	39981.4
1-Octanol, 2-butyl-	8702.77	0	6911.5	7528.81	0	5514.43	10708	5047.51	6393.13	3223.48	5421.89
Dodecane, 4,6-dimethyl-	34538.7	20557.7	23143.1	24161.9	34348.6	35982.2	36004.9	37393.5	19430.4	17457	17190.1
Dodecane, 4,6-dimethyl-	25815.7	22741.3	22267.6	23268.2	40835.7	34652.6	32362.1	26764	22403.1	16684.5	7547.8
Heptadecane, 2,6,10,14-tetramethyl-	37004.2	30406.8	30136.1	33312.7	39938	41818.6	44281.2	36628.3	30248.7	22320.5	21687
Propanoic acid, 2-methyl-, 3-hydroxy-2,4,4-trimethylpentyl ester	25330.7	20515	27752.6	21045.9	24113.6	22782.2	22928.4	20362.6	19249.4	24194.4	13025.7
Dodecane, 4,6-dimethyl-	21141.2	19712.5	16000.2	21527.7	26376.5	34235	23490	27045.3	18516.4	16235	6901.16
Camphene	34769.8	36437.9	36155.2	41417.6	30987.6	43936.9	30884.2	33338	33595.6	38160.9	34018.6
Propanoic acid, 2-methyl-, 2,2-dimethyl-1-(2-hydroxy-1-methylethyl)propyl ester	25098	13527.3	21105.5	16981.7	23673.9	19396.5	16396.1	19192.8	15775.7	20425.9	10815.8
Indole	0	45047.2	42904.4	145802	0	0	0	0	0	31421.9	0
Decane, 2,6,8-trimethyl-	10746.3	10304.4	48882.1	22676.5	47108.1	37270.4	9284.62	50046.5	83089.5	31129.8	9223.43
Tetradecane	73968.2	90572.7	160505	97722.4	131104	76670	66077.4	99394.6	157356	76930.2	92048.8
Decane, 2,6,8-trimethyl-	37215.5	47366.6	93038.6	44556.8	66884.8	39802.5	0	51231.4	119924	68283.1	48097.8
Heptadecane, 2,6-dimethyl-	20718.7	17562.7	49367	53388.3	25461.7	17611.3	8945.32	40361.9	52868	35300	27973.5
Hexadecane	22307	43506.2	86059.1	59612.6	108117	65371	8073.06	55825.6	65405.7	67836.8	40784.5
Hexadecane	60245.3	55863.5	68130.4	62560.5	93354.8	84345.7	67414.2	66333	77000.6	49891.3	41672.5
Tetradecane	157556	128155	156332	126985	242270	188880	209954	174917	125033	113284	84324
Tetradecane	33727.9	25189.2	47542.3	28874.3	98222.2	0	85911.7	70291.4	25069.8	44801.7	0
Dodecane, 2,6,11-trimethyl-	31536.6	26837.6	18307.2	43774.9	83398	0	37519.9	14846.8	18725.3	17765.9	30106.2
Dodecane	305844	231841	173165	204347	356617	400979	273593	233420	148254	129580	166971
1-Nonene, 4,6,8-trimethyl-	178671	144096	132779	128871	255557	239165	227318	180097	101734	105268	92057.5
1-Nonene, 4,6,8-trimethyl-	160220	128321	118591	116638	225522	219266	208239	160684	95625.7	96457.3	85698.7
3-Undecene, 5-methyl-	4711.08	0	0	0	6025.75	14449.1	5945.25	5128.52	0	0	0
Tetradecane	211722	165552	196804	175623	232731	137800	240703	186689	146933	136581	130086
Hexadecane	18895.7	18344.1	19225.7	18571	25139.6	32152.4	23235.6	24281.7	12921.8	12268.4	17787.1
1-Pentene, 2,3,3-trimethyl-	0	0	0	0	9423.21	10387	8576.87	3914.61	0	0	0
Tetradecane	36198	29409.7	30669.5	28504.4	48518.5	49004.6	43151.6	35592.9	26261.1	24029.9	20269.6
2-Hexene, 4,4,5-trimethyl-	9604.8	0	4127.06	3754.34	12380	12656.5	10560.4	9047.35	0	0	0
Hexadecane	151212	118117	124959	110533	198666	185759	189097	140419	89016.7	90363.4	83330.3
3-Decene, 2,2-dimethyl-, (E)-	0	0	0	3149.35	10307.3	18595.4	9753.95	17475.9	0	2247.17	2561.96
trans-3-Decene	0	0	1474.39	0	11082.5	0	17179.6	11134.1	3392.67	0	0
Tetradecane	47895.1	31043.5	29790.7	44096.4	44279.7	41715.4	52722.7	30619.5	71697.1	23226.3	17468.6
Analyte 206	11728.2	19892.2	26595	20965	11876.2	22342.6	10475.7	12508.3	20380.9	19454.4	11667.8
Naphthalene	7973.23	9831.83	7576.42	6652.9	8903.82	9524.93	6946.27	8891	7045.43	11529.6	5980.58
1-Octene, 3,7-dimethyl-	39250.6	29795	29830.3	27140.5	56512.2	48128.5	38628.9	34811	15766.3	25756.1	8897.81
Dodecane, 4,6-dimethyl-	83160.6	66130.4	62056	58122.1	119909	105243	98745.5	84542.1	47386.4	48988.9	49662.2
2-Decen-1-ol	17891.2	21324.2	17955.3	11125.7	34079.1	36860	15852.8	27204.5	23751.2	16850.2	10390.2
1-Pentene, 3,3-dimethyl-	0	0	0	0	6533.27	6177.43	11586.9	0	0	0	0
Dodecane, 4,6-dimethyl-	163968	127470	122700	112596	237696	213861	199729	163723	95934.3	99649.8	83651.8
Dodecane, 4,6-dimethyl-	89299	72451.1	73770.8	60723.9	124104	117150	101779	89829.7	53221.7	53858	46848
2-Nonenal, (E)-	5040.31	6422.84	8346.61	3160.87	7567.97	24994.4	6065.17	5612.91	9918.82	6243.23	8308.12
Tetradecane	44009.3	34757.1	34905.6	34319.1	60808.8	50367.5	53516.8	39812.8	32653.4	10880.7	10577.8
Dodecane	170859	137644	147928	141899	221981	141009	186389	154671	125264	115825	107288
Benzene, 1,2,4,5-tetramethyl-	2332.14	2793.64	2068.55	2731.32	2880.21	2800.06	3477.21	2429.85	2165.79	1803.24	2274.94
Benzoic acid, methyl ester	115834	126266	118934	139564	101698	149744	101535	106167	112045	137207	116689
Ethanone, 1-(1H-pyrrol-2-yl)-	0	15216.1	56418	2903.07	78094.3	10943.6	7309.79	14793.2	54360.2	67134.2	113836
Nonanal	302033	281051	337690	213711	419784	735409	355978	332447	419329	284969	290889
Acetophenone	37234.6	38651.8	41402.3	28568.6	53275.8	26474	44618.6	38928	39837	37102.7	35225.3
2,4,6,8-Tetramethyl-1-undecene	9201.89	7070.79	6437.56	6976.5	38490.4	10288.2	9709.41	8799.21	5711.56	5146.08	4989.35
Dodecane	9948.57	9669.18	14147.7	10643.5	0	2090.91	10688.7	9736.58	7845.99	7006.44	6407.15
Benzene, 2-ethyl-1,3-dimethyl-	3579.48	4079.28	3200.87	3251.79	3745.43	3167.01	3252.13	3327.15	3269.9	2467.56	2987.26
Dodecane	327150	228633	230332	223426	646600	350605	371063	376178	175581	188677	177916
2-Octenal, (E)-	31389.1	4972.15	18141.9	28023.3	39808.3	41251.5	13846.2	26838.5	35496	3931.19	27008.7
Decane	313176	250757	236807	233760	516749	387173	298526	295940	196699	182285	143637
Decane	819060	612592	584480	563176	1420000	931249	826950	836579	481257	479976	422213
3-Octen-2-one	18711.5	37895.8	55614.4	7656.72	12853.6	45972	15681.1	12124.2	9742.02	45938.2	100676
1-Octene, 3,7-dimethyl-	9378.68	7471.16	12890.7	0	29223	10114.2	8407.68	18167.3	0	10069.8	4874.74
4-Nonyne	11211.5	29884.7	24407.4	8189.88	12055.3	22492.9	12431.6	11990.5	7367.96	24432.3	50643.2
1-Octene, 3,7-dimethyl-	966146	722375	697014	672249	1680000	1120000	952539	992453	571670	576628	495133
Hexane, 3-methyl-	7009.47	3908.27	5454.27	0	9910.59	0	0	0	0	2372.47	4395.3
1-Hexanol, 2-ethyl-	47964.9	49362.4	46536	38397.9	45803.8	45259.5	55559	42042.5	38621.2	41916.1	38511.1
Cyclohexanone, 3,3,5-trimethyl-	36675.3	24048	23256.4	24274.4	30483.7	44198	17007.2	38637.9	16362.1	16166.4	13674.7
Dodecane	294045	295093	217927	283047	490047	306735	332303	302884	202580	189372	173259
Benzene, 1,2-dichloro-	0	0	0	0	0	0	0	1008.32	0	0	0
2,3,3-Trimethyl-1-hexene	0	0	0	0	0	0	0	24818.8	0	29546.1	0
Dodecane	702237	529535	507361	501296	1170000	770853	687935	708830	431126	419789	365320
Cyclohexene, 1-methyl-4-(1-methylethenyl)-, (S)-	33005.6	25412.2	23079.7	24883	47763.5	10077.6	33021.9	32490	22743.5	19354.8	19894.1
Methacrylaldehyde, tert-butyl isopropyl acetal	26288.6	12758.7	12078	14532.3	43826.4	28413.6	24588.1	26452.5	13889.1	10367.4	4415.62
Hexane, 3,3-dimethyl-	30208.3	60920.6	28361.7	57859.3	37321.4	9737.48	42881.6	29733.5	23978.6	28180.6	28047.6
Octanal	67263.9	70500.3	65278.1	63199	84037.1	100405	65153.7	64221.1	68837.3	59629	77700.7
4-Undecene, (Z)-	48944.8	36620.6	34219.5	37612.9	85096.3	50287.2	46922.3	51016.4	29301.8	27813.6	26403
Heptane, 2,2,4,6,6-pentamethyl-	8827.62	15204.3	6557.72	27790.2	9068.65	5371.3	11836.2	9128.99	7338.81	6866.65	14407.2
Pentane, 2-cyclopropyl-	162366	122679	115774	126342	312373	171061	153333	177107	99564.5	97467.1	85164.4
Benzene, 1,2,3-trimethyl-	58577.2	48442.2	48914.5	55296.4	51253.2	39991.5	43871.2	41103	53420.4	32191.9	39545.6
Heptane, 2,2,4,6,6-pentamethyl-	36658.9	14432.9	18683.6	32706	62875.6	15830.8	16229.3	39709.9	25972.2	18573.1	10093.9
Benzaldehyde	221400	266968	213119	227610	259869	250315	218731	272340	201911	213743	264209
Decane	85548.2	60453.5	0	71113.9	0	46265.6	56866.5	0	37072.5	0	32805.7
1-Octen-3-ol	170572	336728	336716	125157	241180	336725	198274	238503	236534	320591	559659
Heptane, 3-ethyl-5-methylene-	6046.98	16383	13776.4	2359.99	9694.43	18254	11948.3	9948.98	9663.21	14217	21962.3
Analyte 5	0	24935.5	66515.9	0	98903.6	13675.8	14830.1	36951.9	70196.4	86312	129700
Pentane, 3-ethyl-2-methyl-	743917	643991	644524	521459	1470000	817642	808822	797875	458485	458945	399617
2-Heptenal, (Z)-	21589.6	52536.9	45150.1	19086.9	24254.7	35024.5	26296.2	23081.7	19333.7	40720.7	74904.8
Hydroperoxide, 1-methyl-1-phenylethyl	14904.6	12109.9	12727.7	13119.8	12010.5	9584.55	9572.49	10067.8	13254.7	7397.93	9159.25
Furan, 2-pentyl-	193917	380745	268240	126449	179644	315198	251230	164978	123139	254213	770589
Octane, 3,3-dimethyl-	824595	499101	496935	578025	1540000	890840	618514	867918	505940	496928	431783
Dodecane	79846.6	79548.8	62859.8	71010.8	86916.5	56412	65691.8	79515	58516.2	59758.9	71013.8
Decane	0	5194.34	1875.3	0	4138.46	0	0	0	0	0	0
Benzene, 1-ethyl-3-methyl-	15375.9	12848	13238.9	13783.2	12879.2	10200.4	11647.1	10175.7	13861.3	8177.36	10792.3
1-Octene, 3,7-dimethyl-	29635.9	11716.7	9106.93	15578.9	39671.3	25299.8	22511.7	26793.3	10669	9952.66	12034.2
Benzene, 1-ethyl-4-methyl-	53888.7	49057.4	45841.4	39213.2	43679.5	39334.7	34943.3	42299.2	46861.4	31674.6	37203.6
Oxime-, methoxy-phenyl-_	166752	199829	261046	226957	283976	279944	164642	218115	188516	223377	181010
Benzene, propyl-	22355.8	22596.6	19064.6	14688.4	20297	10542.6	9051.54	20896.1	20707.4	8438.71	15283.4
Decane	291088	227628	216086	213863	508379	293628	263739	299390	184811	179121	160655
Camphene	43870.5	48375.9	47704.5	49374.1	39432.8	51411	38770.7	42712.3	41826.2	47358.3	49906.9
2-Nonanone	362493	237329	241535	234427	678127	365480	318028	363495	223221	155425	128182
Decane, 2,6,8-trimethyl-	27681.5	37870.5	20793.1	38228.1	31683.3	4675.88	38563.2	26742.6	22256.1	19415.4	23662.7
2-Acetyl-1-pyrroline	1211.32	82492.6	187837	2090.77	288733	47698.1	43766.3	92516.6	194292	235990	361273
Benzene, (1-methylethyl)-	7792.14	7982.19	7255.79	14463.5	15222.4	4377.57	4673.79	13537.2	8494.66	5382.24	7439.58
à-Pinene	26175.5	23310.1	20015.5	25966.3	22767.9	10563.8	31046.8	20102.1	21219.6	15622.2	20283.9
Heptanal	98061	99671.4	94383.5	124986	97717.3	113154	82800.3	83553.8	83826.6	91415.2	140490
2-Heptanone	83777.3	143326	115396	59491.6	76081	137882	104648	88135.2	58981.9	118880	336886
1,3,5,7-Cyclooctatetraene	63196.4	73597.2	47630.4	78456.3	90686	28203.8	12875.4	85916.2	71960.3	43146.8	48866.6
Octane, 3,5-dimethyl-	23548.1	8956.18	9101.4	9804.18	49503.7	22699.8	10981.5	25706.7	8669.35	7836.84	7480.7
p-Xylene	80068.2	66406.4	63508.1	53256.2	58669.9	57015.1	55823.3	53010.8	57990.3	44528.2	58938.4
1-Hexanol	132360	72104.5	105405	85172.6	109964	70851.1	67414.2	58056.1	85918.2	77441.3	83032.6
4-methyl-2-pentanone	2913.3	4265.8	24625.1	12008.7	20051	41594.5	7374.64	30444.7	6217.35	3903.68	4134.84
2-n-Butyl furan	35783.1	66986.1	53464.2	21410.5	30024.3	51961.8	36809.6	31949.3	25595.1	55442.4	154450
2,4,6,8-Tetramethyl-1-undecene	58873.5	57987.7	48640.1	47414.9	63724.8	44557.9	44586.7	57339.6	49037.7	52976.5	80215.5
p-Xylene	227139	184986	185041	140463	160507	165891	142158	148681	169883	132580	164056
Ethylbenzene	115733	111775	86174.2	89869	94154.1	75150.2	58577.9	116894	113581	86330.6	96559.6
1-Heptene, 4-methyl-	12517.2	5023.69	8653.35	0	29327.8	7702	6268.64	0	6573.31	0	8172.21
Heptane, 2,4,6-trimethyl-	39406.7	27355.5	26354.1	28154.3	64606.5	34983	30824.2	39154.7	26513.5	24187.8	26105.2
Cyclohexane, 1,3,5-trimethyl-	136132	86554.5	86235	69666.9	320025	128068	91236	183585	112938	60118	78623.4
Octane, 4-methyl-	354367	216469	216505	258984	662323	327193	290379	393607	231176	208061	206359
Nonane, 4-ethyl-5-methyl-	113638	71094.7	80779.7	79476.1	209697	106602	89494.6	146078	74494.6	68478.8	66155.5
2,4-Dimethyl-1-heptene	1900000	1160000	1140000	1310000	3400000	1720000	1430000	2070000	1220000	1120000	1170000
Cyclohexane, 1,1,2-trimethyl-	7074.04	0	8966.85	9888.38	25183.8	6956.45	10634.5	14643.7	4601.04	9388.66	0
4-Penten-1-ol, 3-methyl-	5078.27	21251.4	11852.5	0	3680.88	27667	6345.97	0	0	9514.7	85355
Hexanal	2710000	5610000	4900000	1480000	2130000	5860000	3820000	2450000	1980000	5000000	15400000
1,3-Octadiene	12046.3	67895.3	66724.9	9998.95	46716.6	60675.6	23741.8	52161.1	47516.3	69306.9	125695
3-Penten-2-one, 4-methyl-	15604	0	52019.6	0	27902.2	0	0	114219	22614.9	0	0
2,3-Dimethyl-3-heptene	34430.8	16539.3	16619.4	26853.7	56068.1	31899.4	23073.9	37257.9	23830.9	19390.2	17827.7
1,3-Diisopropoxy-1,3-dimethyl-1,3-disilacyclobutane	46128.1	81888	68820	39191.7	67366.2	43718	41786.6	31388.3	28595.8	36652.9	18382
Pyrrole	0	7238.59	10740.4	0	19348.9	9991.84	10915.7	9639.64	15458.1	11424	13663.7
Octane	717003	423595	433218	515380	1270000	595856	547451	797393	475599	417266	405566
Hexane, 2,3,5-trimethyl-	14214.4	9249.3	0	10410.7	26492.4	21505.9	8914.3	29935.1	15458.5	5795.55	3284.58
1-Pentanol	144403	162836	182774	81067.3	126718	232926	168219	108287	119217	178772	424528
Furan, 2-propyl-	8263.78	40387.6	20110.9	8066.31	8382.64	11187.7	9499.91	9601.32	7600.5	21423.8	63054.5
Butane, 2-cyclopropyl-	32087.4	16719.7	4960.79	34015.1	61805.1	23606.3	18279	31355	28671.2	29550.1	16905.3
1-Penten-3-one, 2-methyl-	9030.01	8319.59	5824.02	10576.2	11593.4	10940.1	5364.6	26548.2	13081.5	7069.19	6428.66
Octane	105882	249552	183297	95138.6	170422	142063	131708	148188	181633	221338	421731
Octane	0	42528.7	61583.6	67777	96043.5	82584	12719.7	98537.8	0	0	233507
Toluene	930313	1040000	806028	1440000	853949	655794	637553	1040000	1050000	988581	950848
Pyridine	2443.97	0	0	0	2421.28	4761.3	0	2465.46	4464.98	3541.86	1964.95
1-Butanol, 3-methyl-	7041.8	0	6647.19	0	14738.2	0	0	0	8260.15	0	0
Methyl Isobutyl Ketone	104783	424580	430816	418233	675711	105099	117693	771064	635559	396141	571138
Disulfide, dimethyl	185122	293689	215952	206027	158818	308709	164345	275792	146349	203338	272447
Heptane, 3-methyl-	6136.37	5185.16	5400.46	9619.4	17457.3	6294.28	6524.51	14788.1	6416.6	7423.59	7656.41
Acetoin	0	0	21147.1	0	505033	0	0	20137	15571.1	13710.7	0
Heptane, 4-methyl-	820793	442842	439119	618538	1350000	656193	619344	957765	595012	473123	475890
1-Octene, 3,7-dimethyl-	24014.1	7561.65	4304.58	31516.7	20648.3	13246.8	13204	10669.1	8197.86	1426.78	7210.39
Pentanal	369252	709913	627619	250465	352302	614717	427594	376480	293206	692462	1690000
Hexane, 2,4-dimethyl-	189713	104251	105095	149991	340029	165759	147672	225593	138146	109025	112057
1-Pentene, 2,4,4-trimethyl-	60797.6	45207.2	66569.2	14528.7	0	10492.7	21870.3	82147	86569	57810.2	111589
1,5-Hexadien-3-ol	14727.8	90432	113577	84200	77017.6	17418.8	11307.4	17033.3	15726.1	90894.3	300264
1-Pentene, 2,4,4-trimethyl-	406847	367533	414229	150144	268877	180859	171890	538878	409693	474926	760243
Furan, 2-ethyl-	5266.47	9678.95	10332.2	7804.71	10914.6	6311.24	5002.5	6642	7933.67	11264.2	128879
1-Butanol	82021	115238	296293	17876.2	99328.6	293503	11806.4	864991	64121	22008.3	19032.2
Butanal, 2-methyl-	18304.2	8697.62	0	1455.25	1853.61	1383.26	0	0	0	3141.5	12907.5
Analyte 4	0	18554.6	90796.2	0	318658	136992	217187	56935	315727	46726.5	60343.2
Heptane	171638	287448	194647	150623	193227	136659	145646	188418	207375	248249	524278
Butanal, 2-methyl-	1470000	977785	990494	1090000	1280000	922728	887686	1480000	1050000	778747	1090000
Benzene	344349	319571	293593	299704	322768	300119	313234	311196	305319	328524	348187
Amylene hydrate	66871.3	14443.9	13821.7	18758.7	205005	111732	21414	114712	16272.2	10980.8	10398.4
2-Butanone	0	0	3177.27	60697.3	3392.74	21796.7	2350.4	3029.09	19350.2	31719.6	33702.6
Propane, 2-ethoxy-2-methyl-	0	8613.98	14702.3	14949.2	67501.7	27777.3	26305.6	60140.6	27313.3	7957.93	9759.95
2-Butanol	7415.06	9767.28	7346.62	86659.4	13367	6828.11	5441.67	14705.2	10047.2	14153.5	14896.6
2-Butanone	423310	487231	443444	1130000	433642	412823	366385	488189	343367	437370	413874
2,3-Butanedione	4506.73	5771.68	9713.45	6087.95	222507	4972.52	4457.9	0	7308.47	6105.85	7758.8
2-Butanone	0	0	0	0	0	0	0	41888	0	0	0
Cyclopentane, methyl-	0	46145.2	11908.2	14654.9	0	7387.69	22491.4	57533.3	21387.1	178322	324217
Propane, 2-ethoxy-2-methyl-	691197	256279	350394	476397	966476	492248	460704	746183	484618	250390	234584
Furan, 2-methyl-	2847.52	1371.14	0	0	2624.36	0	0	2279.42	3600.64	1222.98	4221.35
1-Pentene, 2-methyl-	0	12503.7	2953.37	0	0	9332.96	0	0	8261.95	14888.9	11547.1
Propanal, 2-methyl-	34442	33772.1	31278.6	25734.9	26263.6	28439.7	17014.4	31355.5	32370.6	29821.9	29000.4
n-Hexane	0	13238.9	0	0	0	9542.81	0	0	0	11796.7	35790
n-Hexane	156061	174850	232006	339819	326705	214382	315674	390390	308974	268579	299603
Propanal, 2-methyl-	443055	323481	300219	280627	336160	277656	228173	370583	289020	317723	393336
n-Hexane	0	14665.6	0	0	0	0	0	0	0	0	17727.8
2-Propanol, 2-methyl-	151533	94735	94796.2	127718	260320	146024	128864	161550	111526	96775.9	82147.2
2-Propanol, 2-methyl-	666807	412770	422730	573284	1190000	691878	604077	748194	513419	382110	356420
